# Supplementary material for: Compensatory Effect of the ScGrf3-2R Gene in Semi-Dwarf Spring Triticale (x Triticosecale Wittmack)
Source: Plants (Basel). 2022 Nov 9;11(22):3032. doi: 10.3390/plants11223032 (PMC9695017; doi:10.3390/plants11223032)
Supplement: Supplementary file 1 [file plants-11-03032-s001.zip]

Archive with 1 entries (1 files):
- plants-1965769-supplementary.pdf
